# Supplementary material for: Optimizing donor scheduling before recruitment: An effective approach to increasing apheresis platelet collections
Source: PLoS One. 2018 May 30;13(5):e0198062. doi: 10.1371/journal.pone.0198062 (PMC5976181; doi:10.1371/journal.pone.0198062)
Supplement: S1 File — (XLSX) [file pone.0198062.s001.xlsx]

## Sheet: Sheet1
Month/Year	Month #	Apheresis collections/month	Total monthly scheduling capacity	% Schedule saturation	Interventions
2007-11-01	1	6	38.97	15.3965
2007-12-01	2	6	38.97	15.3965
2008-01-01	3	7	38.97	17.9625
2008-02-01	4	9	38.97	23.0947
2008-03-01	5	6	38.97	15.3965
2008-04-01	6	19	38.97	48.7555
2008-05-01	7	16	38.97	41.0572
2008-06-01	8	12	38.97	30.7929
2008-07-01	9	17	38.97	43.6233
2008-08-01	10	12	38.97	30.7929
2008-09-01	11	17	38.97	43.6233
2008-10-01	12	15	38.97	38.4911
2008-11-01	13	14	38.97	35.9251
2008-12-01	14	15	38.97	38.4911
2009-01-01	15	20	38.97	51.3215
2009-02-01	16	16	38.97	41.0572
2009-03-01	17	20	38.97	51.3215
2009-04-01	18	17	38.97	43.6233
2009-05-01	19	19	38.97	48.7555
2009-06-01	20	21	38.97	53.8876
2009-07-01	21	23	38.97	59.0198
2009-08-01	22	18	38.97	46.1894
2009-09-01	23	24	38.97	61.5858
2009-10-01	24	22	38.97	56.4537
2009-11-01	25	20	38.97	51.3215
2009-12-01	26	29	38.97	74.4162
2010-01-01	27	27	38.97	69.2841
2010-02-01	28	24	38.97	61.5858
2010-03-01	29	31	38.97	79.5484
2010-04-01	30	29	38.97	74.4162
2010-05-01	31	28	38.97	71.8501
2010-06-01	32	28	38.97	71.8501
2010-07-01	33	25	38.97	64.1519
2010-08-01	34	27	38.97	69.2841
2010-09-01	35	28	38.97	71.8501
2010-10-01	36	24	38.97	61.5858
2010-11-01	37	21	38.97	53.8876
2010-12-01	38	31	38.97	79.5484
2011-01-01	39	23	38.97	59.0198
2011-02-01	40	25	38.97	64.1519
2011-03-01	41	29	38.97	74.4162
2011-04-01	42	23	38.97	59.0198
2011-05-01	43	23	38.97	59.0198
2011-06-01	44	26	38.97	66.718
2011-07-01	45	25	38.97	64.1519
2011-08-01	46	26	38.97	66.718
2011-09-01	47	23	38.97	59.0198
2011-10-01	48	23	38.97	59.0198
2011-11-01	49	26	38.97	66.718
2011-12-01	50	22	38.97	56.4537
2012-01-01	51	28	38.97	71.8501
2012-02-01	52	21	38.97	53.8876
2012-03-01	53	28	38.97	71.8501
2012-04-01	54	22	38.97	56.4537
2012-05-01	55	31	38.97	79.5484
2012-06-01	56	22	77.94	28.2268	Intervention # 1
2012-07-01	57	28	77.94	35.9251
2012-08-01	58	30	77.94	38.4911
2012-09-01	59	27	77.94	34.642
2012-10-01	60	32	77.94	41.0572
2012-11-01	61	30	77.94	38.4911
2012-12-01	62	28	77.94	35.9251
2013-01-01	63	32	77.94	41.0572
2013-02-01	64	29	77.94	37.2081
2013-03-01	65	25	77.94	32.076
2013-04-01	66	34	77.94	43.6233
2013-05-01	67	39	77.94	50.0385
2013-06-01	68	38	77.94	48.7555
2013-07-01	69	43	77.94	55.1706
2013-08-01	70	36	77.94	46.1894
2013-09-01	71	34	77.94	43.6233
2013-10-01	72	38	129.9	29.2533	Intervention # 2
2013-11-01	73	37	129.9	28.4834
2013-12-01	74	36	129.9	27.7136
2014-01-01	75	44	129.9	33.8722
2014-02-01	76	32	129.9	24.6343
2014-03-01	77	39	129.9	30.0231
2014-04-01	78	40	129.9	30.7929
2014-05-01	79	40	129.9	30.7929
2014-06-01	80	41	129.9	31.5627
2014-07-14	81	42	129.9	32.3326
2014-08-14	82	40	129.9	30.7929	Intervention # 3
2014-09-14	83	51	129.9	39.261
2014-10-14	84	50	129.9	38.4911
2014-11-14	85	49	129.9	37.7213
2014-12-14	86	67	129.9	51.5781	Intervention # 4
2015-01-15	87	54	129.9	41.5704
2015-02-01	88	52	129.9	40.0308
2015-03-15	89	46	129.9	35.4119
